# Supplementary material for: Evidence of Incipient Forest Transition in Southern Mexico
Source: PLoS One. 2012 Aug 8;7(8):e42309. doi: 10.1371/journal.pone.0042309 (PMC3414527; doi:10.1371/journal.pone.0042309)
Supplement: File S1 — Raster file of the classification map. Forest cover and change in Southeast Mexico: 1990–2000–2006. Cover classes are summarized into change classes using the following codes: 1 forest; 2 non-forest; 4 water; 0 cloud/shade (no data). Thus for example “forest 1990-nonforest 2000-nonforest 2006” was given a value of 122. Layer spatial reference system: +proj = longlat +ellps = WGS84+datum = WGS84+no_defs. (ZIP) [file pone.0042309.s001.zip]

Archive with 1 entries (1 files):
- File S1.tif
